# Supplementary material for: Gram-Scale Synthesis of an Ultrastable Microporous Metal-Organic Framework for Efficient Adsorptive Separation of C2H2/CO2 and C2H2/CH4
Source: Molecules. 2021 Aug 24;26(17):5121. doi: 10.3390/molecules26175121 (PMC8433756; doi:10.3390/molecules26175121)
Supplement: Supplementary file 1 [file molecules-26-05121-s001.zip]

Archive with 1 entries (1 files):
- molecules-1337979-supplementary.pdf
